# Supplementary material for: Identifying microRNA/mRNA dysregulations in ovarian cancer
Source: BMC Res Notes. 2012 Mar 27;5:164. doi: 10.1186/1756-0500-5-164 (PMC3342161; doi:10.1186/1756-0500-5-164)
Supplement: Additional file 1 — Table S1 MicroRNAs separating tumour from normal samples. 127 microRNAs are significantly differentially expressed and robustly separate tumour samples from normal samples. [file 1756-0500-5-164-S1.XLSX]

## Sheet: Sheet1
dmr_285
dmr_3
dmr_31a
ebv-miR-BART12
ebv-miR-BART13
ebv-miR-BART16
ebv-miR-BART19-3p
hsa-let-7a*
hsa-let-7b*
hsa-let-7d
hsa-let-7d*
hsa-let-7e
hsa-let-7f-1*
hsa-let-7g
hsa-miR-100
hsa-miR-101*
hsa-miR-106b
hsa-miR-107
hsa-miR-1224-3p
hsa-miR-1227
hsa-miR-125b
hsa-miR-125b-2*
hsa-miR-128
hsa-miR-129-3p
hsa-miR-129-5p
hsa-miR-130a
hsa-miR-133a
hsa-miR-133b
hsa-miR-136
hsa-miR-139-3p
hsa-miR-139-5p
hsa-miR-140-3p
hsa-miR-141*
hsa-miR-143
hsa-miR-143*
hsa-miR-144
hsa-miR-145
hsa-miR-145*
hsa-miR-146b-5p
hsa-miR-148a*
hsa-miR-149
hsa-miR-155
hsa-miR-15a
hsa-miR-15a*
hsa-miR-15b
hsa-miR-15b*
hsa-miR-16
hsa-miR-16-2*
hsa-miR-17
hsa-miR-182
hsa-miR-183
hsa-miR-183*
hsa-miR-186
hsa-miR-18a
hsa-miR-18b
hsa-miR-192
hsa-miR-193b
hsa-miR-195*
hsa-miR-197
hsa-miR-203
hsa-miR-21
hsa-miR-215
hsa-miR-221
hsa-miR-221*
hsa-miR-224
hsa-miR-25
hsa-miR-26a
hsa-miR-28-3p
hsa-miR-29b-1*
hsa-miR-29c*
hsa-miR-30a
hsa-miR-30d
hsa-miR-32*
hsa-miR-339-5p
hsa-miR-33b
hsa-miR-340*
hsa-miR-34b
hsa-miR-34b*
hsa-miR-34c-3p
hsa-miR-34c-5p
hsa-miR-363
hsa-miR-365
hsa-miR-375
hsa-miR-421
hsa-miR-423-3p
hsa-miR-423-5p
hsa-miR-424*
hsa-miR-483-3p
hsa-miR-485-3p
hsa-miR-486-5p
hsa-miR-488
hsa-miR-489
hsa-miR-490-3p
hsa-miR-493*
hsa-miR-494
hsa-miR-497
hsa-miR-503
hsa-miR-512-3p
hsa-miR-539
hsa-miR-542-3p
hsa-miR-542-5p
hsa-miR-548c-5p
hsa-miR-548d-5p
hsa-miR-574-3p
hsa-miR-590-5p
hsa-miR-595
hsa-miR-615-3p
hsa-miR-625
hsa-miR-628-3p
hsa-miR-629*
hsa-miR-631
hsa-miR-652
hsa-miR-654-3p
hsa-miR-665
hsa-miR-7
hsa-miR-7-1*
hsa-miR-758
hsa-miR-766
hsa-miR-874
hsa-miR-877*
hsa-miR-93
hsa-miR-937
hsa-miR-96
hsa-miR-98
hur_5
kshv-miR-K12-12
SCorner3
