# Supplementary material for: Identifying microRNA/mRNA dysregulations in ovarian cancer
Source: BMC Res Notes. 2012 Mar 27;5:164. doi: 10.1186/1756-0500-5-164 (PMC3342161; doi:10.1186/1756-0500-5-164)
Supplement: Additional file 2 — Table S2 Samples used for analysis. This table identifies the 258 tumor samples and 6 normal samples with matched microRNA/mRNA data from the TCGA sample set which were retained for analysis ambiguous samples were removed using consensus ensemble clustering (see Methods for details). [file 1756-0500-5-164-S2.XLSX]

## Sheet: Sheet1
TCGA-01-0630-11
TCGA-01-0633-11
TCGA-01-0636-11
TCGA-01-0637-11
TCGA-01-0639-11
TCGA-01-0642-11
TCGA-13-0758-01
TCGA-09-0364-01
TCGA-13-0723-01
TCGA-13-0757-01
TCGA-13-0768-01
TCGA-13-0800-01
TCGA-09-0365-01
TCGA-13-0724-01
TCGA-13-0791-01
TCGA-13-0801-01
TCGA-09-0366-01
TCGA-13-0725-01
TCGA-13-0760-01
TCGA-13-0792-01
TCGA-13-0802-01
TCGA-09-0367-01
TCGA-13-0726-01
TCGA-13-0793-01
TCGA-13-0803-01
TCGA-09-0369-01
TCGA-13-0727-01
TCGA-13-0762-01
TCGA-13-0794-01
TCGA-13-0804-01
TCGA-13-0714-01
TCGA-13-0730-01
TCGA-13-0795-01
TCGA-13-0805-01
TCGA-13-0717-01
TCGA-13-0751-01
TCGA-13-0765-01
TCGA-13-0797-01
TCGA-13-0720-01
TCGA-13-0755-01
TCGA-13-0799-01
TCGA-13-0766-01
TCGA-13-0764-01
TCGA-13-0761-01
TCGA-24-0979-01
TCGA-23-1021-01
TCGA-04-1337-01
TCGA-20-0990-01
TCGA-24-0981-01
TCGA-23-1118-01
TCGA-23-1026-01
TCGA-20-0991-01
TCGA-24-1103-01
TCGA-24-0982-01
TCGA-23-1119-01
TCGA-04-1341-01
TCGA-24-1104-01
TCGA-23-1107-01
TCGA-23-1120-01
TCGA-04-1342-01
TCGA-24-1105-01
TCGA-23-1109-01
TCGA-23-1121-01
TCGA-04-1331-01
TCGA-04-1343-01
TCGA-24-0968-01
TCGA-23-1110-01
TCGA-23-1122-01
TCGA-04-1332-01
TCGA-04-1346-01
TCGA-24-0970-01
TCGA-23-1113-01
TCGA-23-1123-01
TCGA-04-1335-01
TCGA-04-1347-01
TCGA-23-1027-01
TCGA-24-0975-01
TCGA-23-1116-01
TCGA-23-1124-01
TCGA-04-1336-01
TCGA-04-1338-01
TCGA-24-1425-01
TCGA-24-1474-01
TCGA-24-1549-01
TCGA-24-1564-01
TCGA-24-1469-01
TCGA-24-1470-01
TCGA-24-1551-01
TCGA-24-1603-01
TCGA-24-1471-01
TCGA-24-1552-01
TCGA-24-1604-01
TCGA-24-1553-01
TCGA-24-1614-01
TCGA-04-1514-01
TCGA-24-1555-01
TCGA-04-1530-01
TCGA-24-1562-01
TCGA-04-1542-01
TCGA-24-1563-01
TCGA-25-1312-01
TCGA-25-1320-01
TCGA-25-1329-01
TCGA-13-0894-01
TCGA-13-1407-01
TCGA-25-1313-01
TCGA-25-1321-01
TCGA-04-1348-01
TCGA-04-1362-01
TCGA-13-0900-01
TCGA-25-1314-01
TCGA-04-1349-01
TCGA-04-1364-01
TCGA-13-0901-01
TCGA-13-1409-01
TCGA-25-1315-01
TCGA-25-1323-01
TCGA-04-1365-01
TCGA-13-0905-01
TCGA-13-1410-01
TCGA-25-1318-01
TCGA-25-1326-01
TCGA-13-0884-01
TCGA-13-1404-01
TCGA-24-1413-01
TCGA-25-1319-01
TCGA-25-1328-01
TCGA-04-1360-01
TCGA-13-0893-01
TCGA-13-1405-01
TCGA-25-1316-01
TCGA-25-1324-01
TCGA-04-1367-01
TCGA-13-0908-01
TCGA-13-1411-01
TCGA-25-1317-01
TCGA-25-1325-01
TCGA-04-1356-01
TCGA-04-1371-01
TCGA-13-1403-01
TCGA-13-1412-01
TCGA-13-1408-01
TCGA-13-0807-01
TCGA-13-0891-01
TCGA-13-0912-01
TCGA-13-0923-01
TCGA-10-0934-01
TCGA-13-0883-01
TCGA-13-0897-01
TCGA-13-0913-01
TCGA-13-0924-01
TCGA-10-0935-01
TCGA-13-0885-01
TCGA-13-0899-01
TCGA-10-0926-01
TCGA-10-0936-01
TCGA-13-0886-01
TCGA-13-0916-01
TCGA-10-0927-01
TCGA-10-0937-01
TCGA-13-0887-01
TCGA-13-0904-01
TCGA-13-0919-01
TCGA-10-0928-01
TCGA-10-0938-01
TCGA-13-0888-01
TCGA-13-0906-01
TCGA-13-0920-01
TCGA-10-0930-01
TCGA-24-0966-01
TCGA-13-0889-01
TCGA-13-0910-01
TCGA-13-0921-01
TCGA-10-0931-01
TCGA-13-0890-01
TCGA-13-0911-01
TCGA-10-0933-01
TCGA-24-0980-01
TCGA-13-0903-01
TCGA-24-1427-01
TCGA-24-1464-01
TCGA-13-1484-01
TCGA-13-1495-01
TCGA-13-1505-01
TCGA-24-1417-01
TCGA-24-1428-01
TCGA-24-1466-01
TCGA-13-1496-01
TCGA-13-1506-01
TCGA-24-1418-01
TCGA-24-1430-01
TCGA-24-1467-01
TCGA-13-1487-01
TCGA-13-1497-01
TCGA-13-1507-01
TCGA-24-1419-01
TCGA-24-1431-01
TCGA-13-1477-01
TCGA-13-1488-01
TCGA-13-1498-01
TCGA-13-1509-01
TCGA-24-1422-01
TCGA-24-1434-01
TCGA-13-1489-01
TCGA-13-1499-01
TCGA-13-1510-01
TCGA-24-1423-01
TCGA-24-1435-01
TCGA-13-1481-01
TCGA-13-1491-01
TCGA-13-1511-01
TCGA-24-1424-01
TCGA-24-1436-01
TCGA-13-1482-01
TCGA-13-1492-01
TCGA-13-1501-01
TCGA-13-1512-01
TCGA-24-1426-01
TCGA-24-1463-01
TCGA-13-1483-01
TCGA-13-1504-01
TCGA-04-1517-01
TCGA-24-1556-01
TCGA-36-1571-01
TCGA-57-1582-01
TCGA-25-1634-01
TCGA-36-1576-01
TCGA-09-1659-01
TCGA-25-1625-01
TCGA-09-1661-01
TCGA-09-1662-01
TCGA-04-1525-01
TCGA-24-1558-01
TCGA-36-1575-01
TCGA-57-1584-01
TCGA-25-1631-01
TCGA-09-1665-01
TCGA-36-1578-01
TCGA-25-1627-01
TCGA-04-1519-01
TCGA-25-1630-01
TCGA-24-1560-01
TCGA-24-1544-01
TCGA-24-1567-01
TCGA-36-1577-01
TCGA-25-1623-01
TCGA-25-1633-01
TCGA-09-1667-01
TCGA-24-1545-01
TCGA-36-1568-01
TCGA-57-1583-01
TCGA-36-1581-01
TCGA-09-1666-01
TCGA-25-1632-01
TCGA-36-1569-01
TCGA-36-1580-01
TCGA-25-1626-01
TCGA-25-1635-01
TCGA-09-1669-01
TCGA-24-1548-01
TCGA-36-1570-01
TCGA-57-1585-01
TCGA-09-1668-01
TCGA-36-1574-01
